# Supplementary material for: An Orphan VrgG Auxiliary Module Related to the Type VI Secretion Systems from Pseudomonas ogarae F113 Mediates Bacterial Killing
Source: Genes (Basel). 2023 Oct 24;14(11):1979. doi: 10.3390/genes14111979 (PMC10671463; doi:10.3390/genes14111979)
Supplement: Supplementary file 1 [file genes-14-01979-s001.zip]

Archive with 1 entries (1 files):
- genes-2663166-supplementary.pdf
